# Supplementary material for: Virtual Evolution of HVEM Segment for Checkpoint Inhibitor Discovery
Source: Int J Mol Sci. 2021 Jun 21;22(12):6638. doi: 10.3390/ijms22126638 (PMC8234244; doi:10.3390/ijms22126638)
Supplement: Supplementary file 1 [file ijms-22-06638-s001.zip]

Archive with 1 entries (1 files):
- ijms-1197192-supplementary_2.pdf
